# Supplementary material for: How comprehensive is our comprehensive geriatric assessment in clinical practice? An Irish perspective
Source: Eur Geriatr Med. 2024 Apr 22;15(4):1007–15. doi: 10.1007/s41999-024-00973-4 (PMC11377514; doi:10.1007/s41999-024-00973-4)
Supplement: Supplementary file 1 — Supplementary file1 (XLSX 20 KB) [file 41999_2024_973_MOESM1_ESM.xlsx]

## Sheet: Sheet1
	primary_extraction	secondary_extraction	duplicate_areas	number_pages	number_words	frailty_ax	rockwood	pmhx_section	medications_section	shx_section	epoa	assisted_decision_making	advanced_care_planning	mobility_section	falls_ax_section	formal_falls_tool	bone_health_ax	pain_ax	formal_functional_ax	barthel_index	nottingham_extended_ADL	lawton_brody_iadl	mood_ax	sleep_ax	nutrition_ax	skincare_ax	mst_screening_tool	slt_ax	continence_ax	cognition_ax	fourAT	moca_mmse_AMTS_mini addenbrookes _minicog_ad8_6CIT	physical_exam_section	bloods_section	imaging_section	care_plan_summary_section	sexual_health	driving_transport	nok	sarcopenia	caregiver_strain	appendix_section	What matters most to me	comments
Galway	Robert	Karen	yes	23	9713	yes	yes	freespace	yes	yes	yes	no	yes	yes	yes	no	yes	no	yes	yes	no	yes	yes	yes	yes	yes	yes	yes	yes	yes	no	yes	yes	yes	yes	yes	no	yes	no	no	yes	yes	no
donegal	Robert	Karen	no	17	2060	yes	yes	tickbox	yes	yes	yes	yes	no	yes	yes	no	no	no	yes	yes	no	no	yes	yes	yes	yes	no	yes	yes	yes	yes	no	yes	yes	yes	yes	no	yes	yes	yes	no	no	no
mayo	Robert	Karen	no	14	1418	yes	yes	freespace	yes	yes	no	no	no	yes	yes	yes	yes	yes	yes	yes	no	no	yes	yes	yes	yes	yes	yes	yes	yes	no	no	yes	yes	yes	yes	no	yes	no	yes	no	no	yes	driving section. Clear who is completing which section. E.g. section for doctor/nurse etc
sligo_leitrim	Karen	Amy	no	16	1939	yes	yes	tickbox	yes	yes	yes	no	yes	yes	yes	no	no	yes	yes	yes	no	no	yes	yes	yes	yes	no	yes	yes	yes	yes	no	yes	yes	yes	yes	no	yes	yes	yes	no	no	no	financial supports explored, nice layout and useful side section with a tick box if further testing/exploration indicated.
tallaght	Amy	Karen	no	19	3243	yes	yes	none	yes	yes	yes	no	no	yes	yes	no	yes	yes	yes	yes	no	no	yes	yes	yes	yes	yes	yes	yes	yes	no	yes	no	no	no	yes	no	yes	no	yes	yes	yes	yes	transport/driving section, nice layout. ?primarily for allied health/nursing not for doctors
kildare_west_wicklow	Karen	Amy	no	16	2252	yes	yes	freespace	yes	yes	no	no	no	yes	yes	no	no	yes	yes	no	no	no	yes	yes	yes	yes	no	yes	yes	yes	yes	no	no	no	no	yes	no	yes	no	yes	yes	yes	yes	good driving/transport section. care giver strain index, sarcopenia screening. Nice section at the top with a tickbox of main issues identified.
Cork South Lee	Karen	Amy	no	4	1229	yes	yes	freespace	yes	yes	no	no	no	yes	yes	no	no	no	yes	yes	no	yes	yes	no	yes	no	yes	yes	yes	yes	no	yes	no	no	no	yes	no	no	no	no	no	no	no	Falls add on with TUG/ FRAX etc, goood document
Carlow Kilkenny	Karen	Amy	no	12	1453	yes	yes	freespace	yes	yes	no	no	no	yes	yes	no	yes	no	yes	yes	no	no	yes	no	yes	no	no	yes	yes	yes	yes	no	no	no	no	no	no	yes	no	yes	yes	no	yes	Oral health section, social work referrals reasons highlighted, sarcopenia screen, Driving/transport screen
Waterford (WICOP)	Karen	Amy	no	4	642	yes	no	none	no	yes	yes	yes	yes	yes	yes	no	no	no	yes	yes	no	no	yes	yes	yes	no	yes	yes	yes	yes	no	yes	no	no	no	yes	no	yes	no	yes	no	no	no	First point of contact CGA - then discussed at MDM, flags of psychiatry/safguarding/MDT/rehab/re-anablement referrals required
Meath	Karen	Amy	no	14	2547	yes	yes	freespace	yes	yes	yes	no	yes	yes	yes	yes	yes	yes	yes	yes	no	no	yes	yes	yes	no	no	yes	yes	yes	yes	yes	no	no	no	yes	no	yes	yes	yes	yes	no	yes	care giver strin index, section at start of clients expectations and good section on advanced care planning/ "what matters to me"
Cork North Lee	Karen	Amy	no	14	1790	yes	yes	freespace	yes	yes	no	no	no	yes	yes	yes	yes	yes	yes	no	yes	no	yes	yes	yes	yes	no	yes	yes	yes	yes	no	no	no	no	no	no	yes	no	yes	yes	no	yes	section for how medication administered, section for pain assessment, vision and hearing assessments, useful flowchart for determining the CFS
Clare	Karen	Amy	no	20	3388	yes	yes	none	yes	yes	no	no	no	yes	yes	no	yes	yes	yes	yes	no	no	yes	no	yes	yes	yes	yes	yes	yes	no	yes	no	no	no	yes	no	yes	no	yes	yes	no	yes	care giver strain index, musculoskeletal ax, bone health ax., geriatric deprresion scale, pain ax, TUG, section at top of Patient concern/reason for referral side by side
North_Tipp	Robert	karen	no	28	2229	yes	yes	tickbox	yes	yes	no	no	no	yes	yes	no	yes	no	yes	yes	no	no	yes	yes	yes	yes	yes	yes	yes	yes	yes	yes	yes	no	no	yes	no	yes	no	yes	no	no	yes
Dublin South East	Karen	Amy	yes	10	1203	yes	yes	freespace	yes	yes	no	no	no	yes	yes	yes	no	no	yes	yes	no	no	no	no	yes	no	yes	yes	yes	yes	yes	no	no	no	no	yes	no	yes	yes	no	no	no	yes
Kerry	Karen	Amy	no	10	1148	yes	yes	freespace	yes	yes	no	no	no	yes	yes	yes	yes	no	yes	yes	no	no	yes	no	yes	no	no	yes	yes	yes	no	yes	no	no	no	yes	no	yes	yes	no	no	no	yes	section for communication, vision + hearing. Falls assessment included + FRAX assessment
Wexford	Karen	Robert	no	8	2557	yes	yes	freespace	yes	yes	yes	no	yes	yes	yes	no	yes	no	no	no	no	no	yes	no	yes	no	yes	yes	yes	yes	yes	yes	no	no	no	yes	no	yes	yes	yes	yes	no	yes
																																												FINANCIAL PLANNING
																																												CARLOW KILKENNY
																																												WHATA MATTERS TO ME; specific reference to [patient expectations

## Sheet: Data Extraction Key
primary_extraction		name of person doing primary extraction
secondary_extraction		name of person doing secondary extraction
CGA		input which geographical area - label on the document
proforma_used_more_than_one_area		Yes if KNOWN. Otherwise leave blank
number_pages		number of pages in the full document including appendix if present and part of the same CGA- numeric number
number_words		number of words in full document including appendix - check the word version for this
frailty_assessment		section for an assesment of frailty. yes or no. lowercase.
rockwood		picture of rockwood clinical frailty scale . yes or no. lowercase.
freespace_tickbox_past_medical_history_section		does the past medical history section have a tickbox section for yes/no to specific sections or freespace only- freespace or tickbox. lowercase
medications_section		section to list full medications - yes or no. lowercase.
social_history_section		section for social history - yes or no. lowercase
mobility_section		section for mobility assessment - yes or no. lowercase
formal_functional_assessment		section for functional assessment yes or no. lowercase.
		examples: barthel index, lawton brody, TUG, Grip Strength, BERG Balance
barthel_index		section with Barthel index in full document - yes or no. lowercase
lawton_brody_iadl		section with lawton_brody
mood_assessment		section for specific mood assessment. Needs to be more than just one question about mood and to have a quantification
		e.g. GDS screening or specific questions about more than just low mood (inclusive of anxiety, bipolar, POLL input)
sleep_assessment		separate section for sleep assessment. Needs to be more than just one question about whether or not you are satisfied with sleep
		e.g. question about restless legs, rem sleep disorder, vivid dreams
nutrition_assessment		section for nutrition assessment. yes or no. lowercase
must		MST screening tool - yes or no. lowercase
speech and language assessment		section for SLT assessment. yes or no. lowercase
continence_assessment		section for continence assessment. yes or no. lowercase
cognition_assessment		section for cognitive assessment.
moca_mmse		specify which one used if a BLANK MMSE/MOCA included. neither if there are neither
physical_examination_section		section for physical examination
bloods_section		section for person to write in blood results
imaging_section		section for person to write in imaging results
care_plan_summary_section		separate section for care plan summary / CGA issues summary
appendix_section		additional section at end of the same document with appendx
sexual health	any reference to sexual health
driving/transport	any reference to driving or access to transport
next of kin	must specifically mention NOK. Not just looking for what the NOK is referred to
sarcopaenia	specifically mentioned - or formal assessment of grip strength
caregiver strain	specific mention of caregiver strain or burden
